# Supplementary material for: Anti-Helicobacter pylori Compounds of Sambucus williamsii Hance Branch
Source: Plants (Basel). 2025 Aug 17;14(16):2558. doi: 10.3390/plants14162558 (PMC12389104; doi:10.3390/plants14162558)
Supplement: Supplementary file 1 [file plants-14-02558-s001.zip]

Archive with 1 entries (1 files):
- plants-3785736-supplementary.pdf
